# Supplementary material for: Maternal gut microbiota‐derived daidzein prevents osteoporosis in female offspring following prenatal prednisone exposure
Source: Imeta. 2025 Apr 28;4(4):e70037. doi: 10.1002/imt2.70037 (PMC12371263; doi:10.1002/imt2.70037)
Supplement: Supplementary file 2 — Table S1. Effects of PPT on pregnancy outcome, and the development of fetus and bone. Table S2. Population characteristics of maternal fecal specimens collected. Table S3. Characteristics of peripheral serum from maternal and neonatal. Table S4. Primers for real‐time quantitative PCR. [file IMT2-4-e70037-s002.xlsx]

## Sheet:  S1
Table S1 Effects of PPT on pregnancy outcome, and the development of fetus and bone.
Parameters	Maternal-male fetus						Maternal-female fetus
	CON	PPT					CON	PPT
	(n=68)	(n=51)					(n=50)	(n=54)
Gestational week of delivery	39.21 ± 0.10	37.21 ± 1.87**				39.12 ± 0.17		37.58 ± 0.26**
Number of premature births (n)	0	17*				1		11*
Neonatal weight (kg)	3.46 ± 0.05	2.91 ± 0.07**				3.23 ± 0.04		2.84 ± 0.07**
Birth weight after excluding premature infants (kg)	3.44 ± 0.05	3.18 ± 0.05**				3.23 ± 0.04		3.01 ± 0.05**
Gestational week of ultrasonography	38.82 ± 0.12	36.89 ± 0.27**				38.63 ± 0.18		37.16 ± 0.26**
FL-Z score of fetus	1.17 ± 0.13	1.14 ± 0.14				1.34 ± 0.13		0.94 ± 0.15*
FL/BPD of fetus	0.78 ± 0.01	0.76 ± 0.01				0.79 ± 0.01		0.77 ± 0.01*
Data was presented as Mean ± S.E.M. *p < 0.05, **p < 0.01 vs. control. CON, control; PPT, prenatal prednisone therapy; FL, femur length; FL-Z score, standardized value of FL; BPD, biparietal diameter.

## Sheet: S2
Table S2 Population characteristics of maternal fecal specimens collected.
Parameters	CON (n=14)	PPT (n=11)
Maternal age (years)	31.57 ± 1.11	32.82 ± 1.15
Body mass index	24.28 ± 0.75	23.51 ± 0.77
Gestational age (weeks)	28.07 ± 1.55	29.09 ± 1.81
Data was presented as Mean ± S.E.M. CON, control; PPT, prenatal prednisone therapy.

## Sheet: S3
Table S3 Characteristics of peripheral serum from maternal and neonatal.
Parameters	CON (n=30)	PPT (n=11)
Delivery gestational age (week)	38.93 ± 0.17	37.18 ± 0.64
Neonatal weight (kg)	3.25 ± 0.06	2.67 ± 0.26*
Maternal serum DAI concentration (ng/ml)	170.6 ± 50.1	5.3 ± 0.3*
Fetal serum DAI concentration (ng/ml)	755 ± 170	262 ± 124*
Data was presented as mean ± S.E.M. *p < 0.05 vs. control. DAI, daidzein. CON, control; PPT, prenatal prednisone therapy.

## Sheet: S4
Table S4 Primers for real-time quantitative PCR.
Genes	Forward primer sequences (5'→3')	Reverse primer sequences (5'→3')
Alp	GCCTTACCAACTCATTTGTGC	CATACCATCTCCCAGGAACATG
Bsp	GAGTACAACACTGCGTATGA	GTAATAATCCTGACCCTCGTAG
Col1a1	GCGAAGGCAACAGTCGCT	CTTGGTGGTTTTGTATTCGATGAC
Ocn	CAGACCTAGCAGACACCATG	GCTTGGACATGAAGGCTTTG
Runx2	TACTTCGTCAGCGTCCTATC	CAGCGTCAACACCATCATT
Hoxd12	CCCATCTCATACCCTCGCAG	TTGAGAGCCGAGTGAACCAG
Kat6a	TTGTGCTTGCACCATTGACG	TCATCCTCACAGGAGAGGGG
Fasn	TGTACCCTCTAGCTGGACCC	CCAGGCTAAGGGCAATGGAA
Srebf1	GTTAACGTGGGTCTCCTCCG	TGATGCCTGCGGTCTTCATT
Syn	AAGGGTACCCACAAGAGGGA	AACTGAGCACTTGTACGCCA
Psd95	CCGCTACCAAGATGAAGACAC	GTTCCATTCACCTGCAACTCA
P450c11	ATGCCATCCATGCCAACTCA	AGGACTAGAGCTGGGCATCA
P450c21	CAGAGAAGGCTTCCTCGGTG	TGGCATAGATGTGGCGTTGT
P450scc	CTGGTCAAAAGCTGCCAACC	ATGGATTCTGTGTGTGCCGT
3β-HSD	CACACGGCTTCTGTCATGGA	CTGGCACACTAGCGTGGATAC
Bmp15	TGCTCCCCGTCTCTATACCC	CAGGAAAGCTGAGGCACACT
Figlα	AGAGCGTGAGCGGATAAA	CCAGAACACAGCCAAGTATC
Gdf9	CTTCCACGGGAGAATCCCA	TGCAGCTTAGGGGTCTCACT
Nobox	GACATGGGACCTCAGGATTA	GAGTCTTCTGGTGGTAGAAATG
Gapdh	GCAAGTTCAACGGCACAG	GCCAGTAGACTCCACGACA
	Alp, alkaline phosphatase; Bsp, Bone sialoprotein; Col1a1, collagen type I Alpha 1; Erβ, Estrogen receptor β; Hoxd12, homeobox D12; Kat6a, lysine acetyltransferase 6A; Ocn, Osteocalcin; Runx2, Runt-related transcription factor 2; Gapdh, glyceraldehyde-3-phosphate dehydrogenase; Fasn, Fasn fatty acid synthase; Srebf1, sterol regulatory element binding transcription factor 1; Syn, synuclein alpha; …
